# Supplementary material for: Ultrasonic-Assisted Synthesis of N-Doped, Multicolor Carbon Dots toward Fluorescent Inks, Fluorescence Sensors, and Logic Gate Operations
Source: Nanomaterials (Basel). 2022 Jan 18;12(3):312. doi: 10.3390/nano12030312 (PMC8839126; doi:10.3390/nano12030312)
Supplement: Supplementary file 1 [file nanomaterials-12-00312-s001.zip]

Archive with 2 entries (2 files):
- Movie S1 2022-01-06.mp4
- SI_nanomaterials-1529809.pdf
